# Supplementary material for: An integrated study combining network toxicology machine learning and molecular simulation reveals the molecular mechanisms of permanent hair dyes in breast cancer
Source: Discov Oncol. 2026 Feb 8;17:413. doi: 10.1007/s12672-026-04585-1 (PMC12979728; doi:10.1007/s12672-026-04585-1)
Supplement: Supplementary file 2 — Supplementary Material 2. [file 12672_2026_4585_MOESM2_ESM.xlsx]

## Sheet: Sheet1
	HSP90AA1	HSP90AB1	CDK1	SRC
X center	34.006	-4.051	12.1	43.342
Y center	-48.831	68.319	-62.716	10.311
Z center	61.522	54.404	192.903	30.414
number of points in X-dimension	40	40	40	40
number of points in Y-dimension	40	40	40	40
number of points in Z-dimension	40	40	40	40
Grid spacing	1	1	1	1
exhaustiveness settings	8	8	8	8
