# Supplementary material for: An integrated study combining network toxicology machine learning and molecular simulation reveals the molecular mechanisms of permanent hair dyes in breast cancer
Source: Discov Oncol. 2026 Feb 8;17:413. doi: 10.1007/s12672-026-04585-1 (PMC12979728; doi:10.1007/s12672-026-04585-1)
Supplement: Supplementary file 3 — Supplementary Material 3. [file 12672_2026_4585_MOESM3_ESM.xlsx]

## Sheet: Sheet1
Protein	PDB ID	Native Ligand Name	RMSD(Å)
HSP90AA1	1BYQ	Adenosine-5'-Diphosphate	1.23
HSP90AB1	1QZ2	MET-GLU-GLU-VAL-ASP	1.42
CDK1	4Y72	(((2,6-difluorophenyl)carbonyl)amino)-N-(4-fluorophenyl)-1H-pyrazole-3-carboxamide	1.13
SRC	1A07	ACE-PTR-GLU-DIP	1.54
