# Supplementary material for: An integrated study combining network toxicology machine learning and molecular simulation reveals the molecular mechanisms of permanent hair dyes in breast cancer
Source: Discov Oncol. 2026 Feb 8;17:413. doi: 10.1007/s12672-026-04585-1 (PMC12979728; doi:10.1007/s12672-026-04585-1)
Supplement: Supplementary file 4 — Supplementary Material 4. [file 12672_2026_4585_MOESM4_ESM.xlsx]

## Sheet: Sheet 1
Only Breast cancer
